# Supplementary material for: RECAP-seq: restriction enzyme-based CpG-methylated fragment amplification for early cancer detection
Source: Sci Rep. 2025 Nov 19;15:40892. doi: 10.1038/s41598-025-24708-y (PMC12630582; doi:10.1038/s41598-025-24708-y)
Supplement: Supplementary file 1 — Supplementary Material 1 [file 41598_2025_24708_MOESM1_ESM.xlsx]

## Sheet: nDetected_Markers_in_plasma
		Label	Stage	Detected_markers (CPM > 5)
		RECAP_Clinical_003	IV	6186
		RECAP_Clinical_008	IV	4792
		RECAP_Clinical_025	Healthy	21
		RECAP_Clinical_026	Healthy	24
		RECAP_Clinical_027	Healthy	26
		RECAP_Clinical_028	Healthy	27
		RECAP_Clinical_029	Healthy	12
		RECAP_Clinical_030	Healthy	74
		RECAP_Clinical_031	Healthy	12
		RECAP_Clinical_032	Healthy	70
		RECAP_Clinical_033	Healthy	79
		RECAP_Clinical_034	Healthy	43
		RECAP_Clinical_035	Healthy	8
		RECAP_Clinical_036	Healthy	23
		RECAP_Clinical_036	II	258
		RECAP_Clinical_037	Healthy	60
		RECAP_Clinical_038	Healthy	37
		RECAP_Clinical_039	Healthy	30
		RECAP_Clinical_042	Healthy	66
		RECAP_Clinical_043	Healthy	55
		RECAP_Clinical_044	Healthy	181
		RECAP_Clinical_045	Healthy	48
		RECAP_Clinical_046	Healthy	78
		RECAP_Clinical_047	Healthy	163
		RECAP_Clinical_048	Healthy	73
		RECAP_Clinical_049	Healthy	94
		RECAP_Clinical_050	Healthy	325
		RECAP_Clinical_051	Healthy	60
		RECAP_Clinical_052	Healthy	115
		RECAP_Clinical_053	Healthy	162
		RECAP_Clinical_054	Healthy	148
		RECAP_Clinical_055	Healthy	109
		RECAP_Clinical_055	Healthy	61
		RECAP_Clinical_056	Healthy	4
		RECAP_Clinical_057	Healthy	2
		RECAP_Clinical_058	Healthy	50
		RECAP_Clinical_059	Healthy	21
		RECAP_Clinical_063	II	80
		RECAP_Clinical_064	II	70
		RECAP_Clinical_065	IV	679
		RECAP_Clinical_067	IV	1999
		RECAP_Clinical_068	IV	1451
		RECAP_Clinical_069	III	463
		RECAP_Clinical_070	II	166
		RECAP_Clinical_071	IV	2991
		RECAP_Clinical_072	III	126
		RECAP_Clinical_073	II	56
		RECAP_Clinical_074	IV	912
		RECAP_Clinical_075	IV	3976
		RECAP_Clinical_076	III	34
		RECAP_Clinical_076	IV	1323
		RECAP_Clinical_077	III	47
		RECAP_Clinical_078	IV	3522
		RECAP_Clinical_079	I	219
		RECAP_Clinical_080	I	166
		RECAP_Clinical_081	I	451
		RECAP_Clinical_082	I	254
		RECAP_Clinical_083	II	65
		RECAP_Clinical_084	II	383
		RECAP_Clinical_085	II	32
		RECAP_Clinical_086	II	474
		RECAP_Clinical_087	Healthy	143
		RECAP_Clinical_087	III	104
		RECAP_Clinical_088	III	173
		RECAP_Clinical_089	III	3796
		RECAP_Clinical_090	III	186
		RECAP_Clinical_091	IV	659
		RECAP_Clinical_092	IV	2055
		RECAP_Clinical_093	IV	1191
		RECAP_Clinical_094	IV	1009
		RECAP_Clinical_095	I	19
		RECAP_Clinical_096	I	128
		RECAP_Clinical_097	I	338
		RECAP_Clinical_098	II	1124
		RECAP_Clinical_099	II	76
		RECAP_Clinical_100	II	657
		RECAP_Clinical_101	III	307
		RECAP_Clinical_102	III	590
		RECAP_Clinical_103	III	199
		RECAP_Clinical_104	IV	1980
		RECAP_Clinical_105	IV	2117
		RECAP_Clinical_106	IV	454
