# Supplementary material for: RECAP-seq: restriction enzyme-based CpG-methylated fragment amplification for early cancer detection
Source: Sci Rep. 2025 Nov 19;15:40892. doi: 10.1038/s41598-025-24708-y (PMC12630582; doi:10.1038/s41598-025-24708-y)
Supplement: Supplementary file 2 — Supplementary Material 2 [file 41598_2025_24708_MOESM2_ESM.xlsx]

## Sheet: Marker_correlation_with_stage
			* 1-based coordinate
		Gene	Chr	Start	End	Spearman_corr (> 0.6)
		IRF4	chr6	392815	392871	0.761805
		AARD	chr8	117950483	117950577	0.733847
		SLC12A5	chr20	44686623	44686678	0.724989
		LMX1B	chr9	129386278	129386337	0.713591
		GSX1	chr13	28366977	28367048	0.709147
		ALK	chr2	30143387	30143438	0.708322
		DMRT1	chr9	843239	843301	0.707419
		FGF14	chr13	102568559	102568657	0.702677
		RYR2	chr1	237205817	237205884	0.693357
		DPYS	chr8	105478795	105478854	0.69292
		VIPR2	chr7	158936591	158936693	0.692461
		SLC12A5	chr20	44686545	44686618	0.691323
		ITGA4	chr2	182322124	182322177	0.687081
		EMBP1	chr1	121261030	121261084	0.68416
		ADCY8	chr8	132053771	132053822	0.683769
		SIM2	chr21	38080530	38080594	0.681162
		COL4A2	chr13	110959121	110959180	0.679892
		COL4A1	chr13	110959121	110959180	0.679892
		FOXE1	chr9	100616471	100616539	0.679431
		MSC-AS1	chr8	72754495	72754575	0.678558
		MSC	chr8	72754495	72754575	0.678558
		TBX4	chr17	59535188	59535247	0.674671
		GMDS	chr6	1625304	1625361	0.667749
		CLIP4	chr2	29338812	29338862	0.663643
		LTBP4	chr19	41119302	41119416	0.66111
		TRH	chr3	129694178	129694269	0.660679
		BNC1	chr15	83953405	83953465	0.659655
		PAX8	chr2	114035848	114035907	0.659243
		FOXE1	chr9	100616596	100616684	0.657495
		MIR2682	chr1	98511260	98511318	0.656261
		MIR137HG	chr1	98511260	98511318	0.656261
		RYR2	chr1	237206279	237206351	0.65565
		NPY	chr7	24324253	24324310	0.652788
		ANKRD13B	chr17	27940283	27940346	0.652482
		PXDN	chr2	1746991	1747066	0.651062
		NPY	chr7	24323886	24323942	0.651027
		VSTM2B	chr19	30017019	30017101	0.64892
		LOC284395	chr19	30017019	30017101	0.64892
		TACC2	chr10	123922913	123923022	0.648566
		CDH4	chr20	59828016	59828084	0.648519
		SLC32A1	chr20	37352412	37352510	0.648351
		SHISAL2B	chr5	63986308	63986369	0.648056
		ALX4	chr11	44325031	44325083	0.648041
		PENK	chr8	57358167	57358245	0.647855
		PAX8	chr2	114035277	114035342	0.647574
		HOXC13	chr12	54332902	54332994	0.646882
		HOXC13-AS	chr12	54332902	54332994	0.646882
		RCN1	chr11	32008899	32008958	0.646867
		SCRT2	chr20	644962	645022	0.646668
		SRXN1	chr20	644962	645022	0.646668
		LHX8	chr1	75596647	75596733	0.646111
		LONRF2	chr2	100938842	100938900	0.644672
		TEPP	chr16	58019133	58019184	0.644115
		ZEB2	chr2	145273513	145273564	0.643346
		PCDH10	chr4	134069769	134069861	0.641849
		LHCGR	chr2	48982629	48982731	0.641707
		STON1-GTF2A1L	chr2	48982629	48982731	0.641707
		CYP1B1	chr2	38301758	38301820	0.641499
		LINC00461	chr5	87955643	87955720	0.641473
		VSX1	chr20	25062756	25062826	0.641369
		ZIK1	chr19	58095224	58095318	0.640875
		PLEKHB2	chr2	132088696	132088755	0.63903
		TLX2	chr2	74742788	74742837	0.638579
		LHX1	chr17	35300635	35300726	0.638118
		YBX3P1	chr16	31580622	31580689	0.638105
		CALN1	chr7	71802082	71802131	0.637531
		TMEM130	chr7	98467582	98467644	0.637037
		LHFPL4	chr3	9595345	9595417	0.636965
		NKAIN4	chr20	61885780	61885836	0.636255
		FLJ16779	chr20	61885780	61885836	0.636255
		GDF6	chr8	97172653	97172711	0.635145
		ADAMTS20	chr12	43946205	43946277	0.634434
		CIDEA	chr18	12254233	12254289	0.634181
		SOX11	chr2	5836566	5836621	0.633513
		TMEM155	chr4	122686033	122686103	0.631829
		PP12613	chr4	122686033	122686103	0.631829
		RELN	chr7	103629890	103629969	0.631694
		FAM135B	chr8	139509554	139509642	0.631247
		SPAG6	chr10	22634144	22634223	0.630714
		OBI1-AS1	chr13	79181949	79182041	0.630652
		LONRF2	chr2	100938154	100938210	0.630143
		PCDHAC1	chr5	140306665	140306723	0.629976
		PCDHA1	chr5	140306665	140306723	0.629976
		PCDHA2	chr5	140306665	140306723	0.629976
		PCDHA3	chr5	140306665	140306723	0.629976
		PCDHA4	chr5	140306665	140306723	0.629976
		PCDHA5	chr5	140306665	140306723	0.629976
		PCDHA6	chr5	140306665	140306723	0.629976
		PCDHA7	chr5	140306665	140306723	0.629976
		PCDHA8	chr5	140306665	140306723	0.629976
		PCDHA9	chr5	140306665	140306723	0.629976
		PCDHA10	chr5	140306665	140306723	0.629976
		PCDHA11	chr5	140306665	140306723	0.629976
		PCDHA12	chr5	140306665	140306723	0.629976
		PCDHA13	chr5	140306665	140306723	0.629976
		IRX6	chr16	55363088	55363172	0.629585
		KHDRBS2	chr6	62996080	62996129	0.629357
		SIM2	chr21	38076873	38076942	0.62911
		RNF220	chr1	44873352	44873422	0.628579
		PAX9	chr14	37135841	37135897	0.628225
		SIM2	chr21	38077057	38077109	0.62528
		NKX3-2	chr4	13545432	13545522	0.625033
		ZSCAN1	chr19	58545544	58545607	0.624734
		F10	chr13	113784500	113784562	0.624687
		C5orf66	chr5	134386052	134386107	0.624634
		SLC6A2	chr16	55690621	55690685	0.624539
		SFMBT2	chr10	7450044	7450109	0.623397
		FOXF1	chr16	86545004	86545059	0.622626
		HAND2	chr4	174448343	174448396	0.622526
		ANKRD13B	chr17	27940162	27940243	0.621817
		MSC-AS1	chr8	72756085	72756152	0.621807
		MSC	chr8	72756085	72756152	0.621807
		CPXM1	chr20	2781187	2781240	0.621484
		SRD5A2	chr2	31805890	31805969	0.621443
		ECEL1	chr2	233351293	233351377	0.621324
		OBI1-AS1	chr13	78493130	78493202	0.621093
		EDNRB	chr13	78493130	78493202	0.621093
		PTPRN2	chr7	157477705	157477793	0.620408
		BARHL1	chr9	135462737	135462790	0.619838
		MIR9-3HG	chr15	89922363	89922420	0.619792
		PENK	chr8	57358365	57358419	0.619775
		DOK6	chr18	67068942	67069018	0.619629
		SKOR2	chr18	44773981	44774060	0.619585
		MACROD1	chr11	63768558	63768649	0.618065
		JAM3	chr11	133939002	133939063	0.617608
		TERT	chr5	1295652	1295704	0.617331
		C8orf34	chr8	69243025	69243080	0.617203
		C8orf34-AS1	chr8	69243025	69243080	0.617203
		GALR1	chr18	74963648	74963718	0.615785
		RASGRF1	chr15	79382710	79382766	0.615276
		MOS	chr8	57026305	57026398	0.615145
		IRX6	chr16	55362965	55363083	0.615138
		ZNF529	chr19	37096404	37096486	0.614908
		ZNF382	chr19	37096404	37096486	0.614908
		AMER2	chr13	25745642	25745694	0.6149
		CDH8	chr16	62070792	62070914	0.614824
		PIK3R5	chr17	8868747	8868812	0.614711
		ZNF718	chr4	107232	107281	0.614049
		ZNF595	chr4	107232	107281	0.614049
		MIR124-3	chr20	61809350	61809433	0.613094
		SOD3	chr4	24801747	24801807	0.613034
		MARCHF11	chr5	16180037	16180121	0.612792
		FREM3	chr4	144622096	144622201	0.61223
		CCNA1	chr13	37006280	37006350	0.611857
		STAC2	chr17	37381640	37381713	0.611553
		CHL1	chr3	238582	238658	0.611519
		DAB1	chr1	58715738	58715835	0.611254
		KCNC1	chr11	17757648	17757697	0.610955
		IRX4	chr5	1883136	1883209	0.610766
		ACAN	chr15	89346209	89346263	0.610604
		TFAP2A	chr6	10417401	10417513	0.609403
		GALNT17	chr7	70597433	70597505	0.609275
		IRX1	chr5	3595468	3595517	0.608979
		ZNF835	chr19	57183120	57183195	0.608243
		RYR2	chr1	237206358	237206445	0.608243
		ITGB4	chr17	73749827	73749895	0.608206
		CNMD	chr13	53313272	53313334	0.607963
		PRDM14	chr8	70983534	70983583	0.606626
		STK32B	chr4	5053294	5053369	0.606468
		FREM2	chr13	39261714	39261795	0.605632
		STK32B	chr4	5053678	5053737	0.605584
		SLC6A2	chr16	55690690	55690750	0.604431
		BNC1	chr15	83952422	83952495	0.60418
		LOC284395	chr19	30016416	30016486	0.604007
		AVPR1A	chr12	63544594	63544662	0.603694
		SALL1	chr16	51185005	51185057	0.603611
		GABRG3	chr15	27216568	27216619	0.603392
		KDR	chr4	55991557	55991612	0.603103
		BNC1	chr15	83952362	83952417	0.602722
		SLC6A1	chr3	11034646	11034699	0.602694
		SHISA2	chr13	26624905	26624981	0.602554
		AVPR1A	chr12	63544667	63544726	0.602498
		PDE4D	chr5	59189653	59189723	0.602304
		LINC01749	chr20	61703707	61703787	0.601895
		VSTM2B	chr19	30020736	30020809	0.601519
		CHODL	chr21	19617477	19617531	0.601365
		LHX1	chr17	35296943	35297048	0.601132
		DLX5	chr7	96651442	96651534	0.600728
		SLC6A11	chr3	10857738	10857792	0.600635
		TLX1	chr10	102894608	102894684	0.600485
