# Supplementary material for: RECAP-seq: restriction enzyme-based CpG-methylated fragment amplification for early cancer detection
Source: Sci Rep. 2025 Nov 19;15:40892. doi: 10.1038/s41598-025-24708-y (PMC12630582; doi:10.1038/s41598-025-24708-y)
Supplement: Supplementary file 3 — Supplementary Material 3 [file 41598_2025_24708_MOESM3_ESM.xlsx]

## Sheet: nReads_EM-seq
		Label	Method	Cell_line	Dataset	Replicate	Total_sequenced_reads
		EM_NA12878	EM-seq	NA12878	In-house	1	378797082
		SRX16351685	EM-seq	NA12878	Downloaded	2	592320788
		SRX16351686	EM-seq	NA12878	Downloaded	3	642805326
		EM_SW480_rep1	EM-seq	SW480	In-house	1	505441754
		EM_SW480_rep2	EM-seq	SW480	In-house	2	137909320
		EM_SW480_rep3	EM-seq	SW480	In-house	3	157214464

## Sheet: nReads_Spike-in
		Label	Method	SW480_percent	Usage	Replicate	Total_sequenced_reads
		RECAP_Spike_001	RECAP-seq	0	Test	1	16889504
		RECAP_Spike_002	RECAP-seq	0.001	Test	1	12344628
		RECAP_Spike_003	RECAP-seq	0.01	Test	1	11152430
		RECAP_Spike_004	RECAP-seq	0.1	Test	1	15355444
		RECAP_Spike_005	RECAP-seq	1	Test	1	17085188
		RECAP_Spike_006	RECAP-seq	10	Test	1	16476900
		RECAP_Spike_007	RECAP-seq	100	Marker	1	15839716
		RECAP_Spike_008	RECAP-seq	0	Test	2	17533014
		RECAP_Spike_009	RECAP-seq	0.001	Test	2	18059250
		RECAP_Spike_010	RECAP-seq	0.01	Test	2	13694788
		RECAP_Spike_011	RECAP-seq	0.1	Test	2	13601444
		RECAP_Spike_012	RECAP-seq	1	Test	2	21120552
		RECAP_Spike_013	RECAP-seq	10	Test	2	20830660
		RECAP_Spike_014	RECAP-seq	100	Marker	2	25103654
		RECAP_Spike_015	RECAP-seq	0	Test	3	7436336
		RECAP_Spike_016	RECAP-seq	0.001	Test	3	10197092
		RECAP_Spike_017	RECAP-seq	0.01	Test	3	10680568
		RECAP_Spike_018	RECAP-seq	0.1	Test	3	10152666
		RECAP_Spike_019	RECAP-seq	1	Test	3	9578758
		RECAP_Spike_020	RECAP-seq	10	Test	3	17863818
		RECAP_Spike_021	RECAP-seq	100	Marker	3	4671694
		RECAP_Spike_022	RECAP-seq	0	Marker	1	45878882
		RECAP_Spike_023	RECAP-seq	0	Marker	2	47934654
		RECAP_Spike_024	RECAP-seq	0	Marker	3	20251762

## Sheet: nReads_Clinical
		Label	Method	Sample_type	Stage	Sex	Age	Usage	Replicate_pair	Total_sequenced_reads
		RECAP_Clinical_001	RECAP-seq	Blood cfDNA	Healthy	M	45	Marker	NA	6091452
		RECAP_Clinical_002	RECAP-seq	Blood cfDNA	Healthy	M	58	Marker	NA	6205828
		RECAP_Clinical_003	RECAP-seq	Blood cfDNA	Healthy	F	60	Marker	NA	8670074
		RECAP_Clinical_004	RECAP-seq	Blood cfDNA	Healthy	M	59	Marker	NA	13215670
		RECAP_Clinical_005	RECAP-seq	Blood cfDNA	Healthy	M	46	Marker	NA	8866508
		RECAP_Clinical_006	RECAP-seq	Blood cfDNA	Healthy	F	59	Marker	NA	6015390
		RECAP_Clinical_007	RECAP-seq	Blood cfDNA	Healthy	F	75	Marker	NA	7279002
		RECAP_Clinical_008	RECAP-seq	Blood cfDNA	Healthy	F	65	Marker	NA	14890914
		RECAP_Clinical_009	RECAP-seq	Tissue	IV	F	60	Marker	RECAP_Clinical_010	4450720
		RECAP_Clinical_010	RECAP-seq	Tissue	IV	F	60	Marker	RECAP_Clinical_009	6710772
		RECAP_Clinical_011	RECAP-seq	Tissue	IV	M	53	Marker	RECAP_Clinical_012	9817448
		RECAP_Clinical_012	RECAP-seq	Tissue	IV	M	53	Marker	RECAP_Clinical_011	15587044
		RECAP_Clinical_013	RECAP-seq	Tissue	IV	F	42	Marker	RECAP_Clinical_014	13264252
		RECAP_Clinical_014	RECAP-seq	Tissue	IV	F	42	Marker	RECAP_Clinical_013	529784
		RECAP_Clinical_015	RECAP-seq	Tissue	IV	M	68	Marker	RECAP_Clinical_016	25121380
		RECAP_Clinical_016	RECAP-seq	Tissue	IV	M	68	Marker	RECAP_Clinical_015	19395932
		RECAP_Clinical_017	RECAP-seq	Tissue	IV	F	82	Marker	RECAP_Clinical_018	16475330
		RECAP_Clinical_018	RECAP-seq	Tissue	IV	F	82	Marker	RECAP_Clinical_017	29401878
		RECAP_Clinical_019	RECAP-seq	Tissue	IV	M	62	Marker	RECAP_Clinical_020	12271796
		RECAP_Clinical_020	RECAP-seq	Tissue	IV	M	62	Marker	RECAP_Clinical_019	14916618
		RECAP_Clinical_021	RECAP-seq	Tissue	IV	M	46	Marker	RECAP_Clinical_022	12427484
		RECAP_Clinical_022	RECAP-seq	Tissue	IV	M	46	Marker	RECAP_Clinical_021	23889960
		RECAP_Clinical_023	RECAP-seq	Tissue	III	F	58	Marker	RECAP_Clinical_024	6392240
		RECAP_Clinical_024	RECAP-seq	Tissue	III	F	58	Marker	RECAP_Clinical_023	12687156
		RECAP_Clinical_025	RECAP-seq	Blood cfDNA	Healthy	M	36	Test	NA	11151806
		RECAP_Clinical_026	RECAP-seq	Blood cfDNA	Healthy	M	28	Test	NA	13995528
		RECAP_Clinical_027	RECAP-seq	Blood cfDNA	Healthy	F	35	Test	NA	9803274
		RECAP_Clinical_028	RECAP-seq	Blood cfDNA	Healthy	F	56	Test	NA	13107224
		RECAP_Clinical_029	RECAP-seq	Blood cfDNA	Healthy	M	33	Test	NA	22859012
		RECAP_Clinical_030	RECAP-seq	Blood cfDNA	Healthy	F	29	Test	NA	9801018
		RECAP_Clinical_031	RECAP-seq	Blood cfDNA	Healthy	F	31	Test	NA	12030398
		RECAP_Clinical_032	RECAP-seq	Blood cfDNA	Healthy	F	56	Test	NA	8094508
		RECAP_Clinical_033	RECAP-seq	Blood cfDNA	Healthy	M	30	Test	NA	8205250
		RECAP_Clinical_034	RECAP-seq	Blood cfDNA	Healthy	M	35	Test	NA	17238430
		RECAP_Clinical_035	RECAP-seq	Blood cfDNA	Healthy	F	25	Test	NA	5384828
		RECAP_Clinical_036	RECAP-seq	Blood cfDNA	Healthy	M	36	Test	NA	8848688
		RECAP_Clinical_037	RECAP-seq	Blood cfDNA	Healthy	M	31	Test	NA	11300808
		RECAP_Clinical_038	RECAP-seq	Blood cfDNA	Healthy	M	36	Test	NA	10596292
		RECAP_Clinical_039	RECAP-seq	Blood cfDNA	Healthy	F	28	Test	NA	4640632
		RECAP_Clinical_040	RECAP-seq	Blood cfDNA	Healthy	Unknown	Unknown	Test	NA	8731062
		RECAP_Clinical_041	RECAP-seq	Blood cfDNA	Healthy	Unknown	Unknown	Test	NA	8711070
		RECAP_Clinical_042	RECAP-seq	Blood cfDNA	Healthy	Unknown	Unknown	Test	NA	7318464
		RECAP_Clinical_043	RECAP-seq	Blood cfDNA	Healthy	Unknown	Unknown	Test	NA	8582082
		RECAP_Clinical_044	RECAP-seq	Blood cfDNA	Healthy	Unknown	Unknown	Test	NA	10956742
		RECAP_Clinical_045	RECAP-seq	Blood cfDNA	Healthy	Unknown	Unknown	Test	NA	9968284
		RECAP_Clinical_046	RECAP-seq	Blood cfDNA	Healthy	Unknown	Unknown	Test	NA	9715210
		RECAP_Clinical_047	RECAP-seq	Blood cfDNA	Healthy	Unknown	Unknown	Test	NA	5456976
		RECAP_Clinical_048	RECAP-seq	Blood cfDNA	Healthy	Unknown	Unknown	Test	NA	8261346
		RECAP_Clinical_049	RECAP-seq	Blood cfDNA	Healthy	Unknown	Unknown	Test	NA	6813130
		RECAP_Clinical_050	RECAP-seq	Blood cfDNA	Healthy	Unknown	Unknown	Test	NA	6492372
		RECAP_Clinical_051	RECAP-seq	Blood cfDNA	Healthy	Unknown	Unknown	Test	NA	6237630
		RECAP_Clinical_052	RECAP-seq	Blood cfDNA	Healthy	Unknown	Unknown	Test	NA	4373534
		RECAP_Clinical_053	RECAP-seq	Blood cfDNA	Healthy	Unknown	Unknown	Test	NA	5676094
		RECAP_Clinical_054	RECAP-seq	Blood cfDNA	Healthy	Unknown	Unknown	Test	NA	4189694
		RECAP_Clinical_055	RECAP-seq	Blood cfDNA	Healthy	Unknown	Unknown	Test	NA	1412390
		RECAP_Clinical_056	RECAP-seq	Blood cfDNA	Healthy	Unknown	Unknown	Test	NA	131312
		RECAP_Clinical_057	RECAP-seq	Blood cfDNA	Healthy	Unknown	Unknown	Test	NA	84314
		RECAP_Clinical_058	RECAP-seq	Blood cfDNA	Healthy	Unknown	Unknown	Test	NA	962062
		RECAP_Clinical_059	RECAP-seq	Blood cfDNA	Healthy	Unknown	Unknown	Test	NA	461960
		RECAP_Clinical_060	RECAP-seq	Blood cfDNA	IV	F	50	Test	NA	14752970
		RECAP_Clinical_061	RECAP-seq	Blood cfDNA	IV	F	60	Test	NA	9306098
		RECAP_Clinical_062	RECAP-seq	Blood cfDNA	II	M	63	Test	NA	8629244
		RECAP_Clinical_063	RECAP-seq	Blood cfDNA	IV	M	53	Test	NA	16839980
		RECAP_Clinical_064	RECAP-seq	Blood cfDNA	II	F	77	Test	NA	17681102
		RECAP_Clinical_065	RECAP-seq	Blood cfDNA	II	M	67	Test	NA	20740822
		RECAP_Clinical_066	RECAP-seq	Blood cfDNA	IV	F	42	Test	NA	4959942
		RECAP_Clinical_067	RECAP-seq	Blood cfDNA	IV	M	68	Test	NA	4928974
		RECAP_Clinical_068	RECAP-seq	Blood cfDNA	IV	F	82	Test	NA	8640404
		RECAP_Clinical_069	RECAP-seq	Blood cfDNA	III	M	65	Test	NA	4704048
		RECAP_Clinical_070	RECAP-seq	Blood cfDNA	II	F	55	Test	NA	335728
		RECAP_Clinical_071	RECAP-seq	Blood cfDNA	IV	F	47	Test	NA	12650750
		RECAP_Clinical_072	RECAP-seq	Blood cfDNA	III	M	59	Test	NA	10431718
		RECAP_Clinical_073	RECAP-seq	Blood cfDNA	II	M	65	Test	NA	11715406
		RECAP_Clinical_074	RECAP-seq	Blood cfDNA	IV	M	62	Test	NA	2050542
		RECAP_Clinical_075	RECAP-seq	Blood cfDNA	IV	M	46	Test	NA	8508844
		RECAP_Clinical_076	RECAP-seq	Blood cfDNA	III	F	58	Test	NA	8810538
		RECAP_Clinical_077	RECAP-seq	Blood cfDNA	III	F	60	Test	NA	10624516
		RECAP_Clinical_078	RECAP-seq	Blood cfDNA	IV	F	49	Test	NA	12297928
		RECAP_Clinical_079	RECAP-seq	Blood cfDNA	I	Unknown	Unknown	Test	NA	4688706
		RECAP_Clinical_080	RECAP-seq	Blood cfDNA	I	Unknown	Unknown	Test	NA	4946602
		RECAP_Clinical_081	RECAP-seq	Blood cfDNA	I	Unknown	Unknown	Test	NA	6889250
		RECAP_Clinical_082	RECAP-seq	Blood cfDNA	I	Unknown	Unknown	Test	NA	3416062
		RECAP_Clinical_083	RECAP-seq	Blood cfDNA	II	Unknown	Unknown	Test	NA	4245374
		RECAP_Clinical_084	RECAP-seq	Blood cfDNA	II	Unknown	Unknown	Test	NA	4980672
		RECAP_Clinical_085	RECAP-seq	Blood cfDNA	II	Unknown	Unknown	Test	NA	6347524
		RECAP_Clinical_086	RECAP-seq	Blood cfDNA	II	Unknown	Unknown	Test	NA	5542802
		RECAP_Clinical_087	RECAP-seq	Blood cfDNA	III	Unknown	Unknown	Test	NA	7254412
		RECAP_Clinical_088	RECAP-seq	Blood cfDNA	III	Unknown	Unknown	Test	NA	4690020
		RECAP_Clinical_089	RECAP-seq	Blood cfDNA	III	Unknown	Unknown	Test	NA	5291696
		RECAP_Clinical_090	RECAP-seq	Blood cfDNA	III	Unknown	Unknown	Test	NA	3758014
		RECAP_Clinical_091	RECAP-seq	Blood cfDNA	IV	Unknown	Unknown	Test	NA	4572126
		RECAP_Clinical_092	RECAP-seq	Blood cfDNA	IV	Unknown	Unknown	Test	NA	4563790
		RECAP_Clinical_093	RECAP-seq	Blood cfDNA	IV	Unknown	Unknown	Test	NA	5266602
		RECAP_Clinical_094	RECAP-seq	Blood cfDNA	IV	Unknown	Unknown	Test	NA	5977362
		RECAP_Clinical_095	RECAP-seq	Blood cfDNA	I	Unknown	Unknown	Test	NA	1549856
		RECAP_Clinical_096	RECAP-seq	Blood cfDNA	I	Unknown	Unknown	Test	NA	11533602
		RECAP_Clinical_097	RECAP-seq	Blood cfDNA	I	Unknown	Unknown	Test	NA	9967130
		RECAP_Clinical_098	RECAP-seq	Blood cfDNA	II	Unknown	Unknown	Test	NA	5650218
		RECAP_Clinical_099	RECAP-seq	Blood cfDNA	II	Unknown	Unknown	Test	NA	7011370
		RECAP_Clinical_100	RECAP-seq	Blood cfDNA	II	Unknown	Unknown	Test	NA	4621148
		RECAP_Clinical_101	RECAP-seq	Blood cfDNA	III	Unknown	Unknown	Test	NA	3064258
		RECAP_Clinical_102	RECAP-seq	Blood cfDNA	III	Unknown	Unknown	Test	NA	3811730
		RECAP_Clinical_103	RECAP-seq	Blood cfDNA	III	Unknown	Unknown	Test	NA	2167760
		RECAP_Clinical_104	RECAP-seq	Blood cfDNA	IV	Unknown	Unknown	Test	NA	3960184
		RECAP_Clinical_105	RECAP-seq	Blood cfDNA	IV	Unknown	Unknown	Test	NA	1735430
		RECAP_Clinical_106	RECAP-seq	Blood cfDNA	IV	Unknown	Unknown	Test	NA	916322
