# Supplementary material for: RECAP-seq: restriction enzyme-based CpG-methylated fragment amplification for early cancer detection
Source: Sci Rep. 2025 Nov 19;15:40892. doi: 10.1038/s41598-025-24708-y (PMC12630582; doi:10.1038/s41598-025-24708-y)
Supplement: Supplementary file 4 — Supplementary Material 4 [file 41598_2025_24708_MOESM4_ESM.xlsx]

## Sheet: oligos
	EM-seq library amplification
	label	sequence
	post_fwd	AATGATACGGCGACCACC
	post_rev	CAAGCAGAAGACGGCATAC
	Adapter
	label	sequence
	Tadaptor_ME_fwd	GTCTCGTGGGCTCGGAGATGTGTATAAGAGACAG*T
	Tadaptor_ME_rev	/5Phos/CTGTCTCTTATACACATCTGACGCTGCCGACGA
	P5 index primer
	label	sequence	index
	S501	AATGATACGGCGACCACCGAGATCTACACTAGATCGCTCGTCGGCAGCGTC	TAGATCGC
	S502	AATGATACGGCGACCACCGAGATCTACACCTCTCTATTCGTCGGCAGCGTC	CTCTCTAT
	S503	AATGATACGGCGACCACCGAGATCTACACTATCCTCTTCGTCGGCAGCGTC	TATCCTCT
	S504	AATGATACGGCGACCACCGAGATCTACACAGAGTAGATCGTCGGCAGCGTC	AGAGTAGA
	S505	AATGATACGGCGACCACCGAGATCTACACGTAAGGAGTCGTCGGCAGCGTC	GTAAGGAG
	S506	AATGATACGGCGACCACCGAGATCTACACACTGCATATCGTCGGCAGCGTC	ACTGCATA
	S507	AATGATACGGCGACCACCGAGATCTACACAAGGAGTATCGTCGGCAGCGTC	AAGGAGTA
	S508	AATGATACGGCGACCACCGAGATCTACACCTAAGCCTTCGTCGGCAGCGTC	CTAAGCCT
	S510	AATGATACGGCGACCACCGAGATCTACACCGTCTAATTCGTCGGCAGCGTC	CGTCTAAT
	S511	AATGATACGGCGACCACCGAGATCTACACTCTCTCCGTCGTCGGCAGCGTC	TCTCTCCG
	S513	AATGATACGGCGACCACCGAGATCTACACTCGACTAGTCGTCGGCAGCGTC	TCGACTAG
	S515	AATGATACGGCGACCACCGAGATCTACACTTCTAGCTTCGTCGGCAGCGTC	TTCTAGCT
	S516	AATGATACGGCGACCACCGAGATCTACACCCTAGAGTTCGTCGGCAGCGTC	CCTAGAGT
	S517	AATGATACGGCGACCACCGAGATCTACACGCGTAAGATCGTCGGCAGCGTC	GCGTAAGA
	S518	AATGATACGGCGACCACCGAGATCTACACCTATTAAGTCGTCGGCAGCGTC	CTATTAAG
	S520	AATGATACGGCGACCACCGAGATCTACACAAGGCTATTCGTCGGCAGCGTC	AAGGCTAT
	S521	AATGATACGGCGACCACCGAGATCTACACGAGCCTTATCGTCGGCAGCGTC	GAGCCTTA
	S522	AATGATACGGCGACCACCGAGATCTACACTTATGCGATCGTCGGCAGCGTC	TTATGCGA
	P7 index primer
	label	sequence	index
	ND01	CAAGCAGAAGACGGCATACGAGATGATTGTGTGTCTCGTGGGCTCGG	GATTGTGT
	ND02	CAAGCAGAAGACGGCATACGAGATAGGGATGGGTCTCGTGGGCTCGG	AGGGATGG
	ND04	CAAGCAGAAGACGGCATACGAGATTGAGGGACGTCTCGTGGGCTCGG	TGAGGGAC
	ND05	CAAGCAGAAGACGGCATACGAGATGCTAGTAAGTCTCGTGGGCTCGG	GCTAGTAA
	ND06	CAAGCAGAAGACGGCATACGAGATTTGTTCGTGTCTCGTGGGCTCGG	TTGTTCGT
	ND08	CAAGCAGAAGACGGCATACGAGATTGGTTTGGGTCTCGTGGGCTCGG	TGGTTTGG
	ND09	CAAGCAGAAGACGGCATACGAGATATAGCTGAGTCTCGTGGGCTCGG	ATAGCTGA
	ND10	CAAGCAGAAGACGGCATACGAGATGGCTAAAGGTCTCGTGGGCTCGG	GGCTAAAG
	NC03	CAAGCAGAAGACGGCATACGAGATTTCCCATTGTCTCGTGGGCTCGG	TTCCCATT
	NC04	CAAGCAGAAGACGGCATACGAGATCAGTTACTGTCTCGTGGGCTCGG	CAGTTACT
	NC05	CAAGCAGAAGACGGCATACGAGATCTTATCGAGTCTCGTGGGCTCGG	CTTATCGA
	NC06	CAAGCAGAAGACGGCATACGAGATGAGCAGTGGTCTCGTGGGCTCGG	GAGCAGTG
	NC07	CAAGCAGAAGACGGCATACGAGATTGGACTTTGTCTCGTGGGCTCGG	TGGACTTT
	NC08	CAAGCAGAAGACGGCATACGAGATAGTAGCTAGTCTCGTGGGCTCGG	AGTAGCTA
	N702	CAAGCAGAAGACGGCATACGAGATCTAGTACGGTCTCGTGGGCTCGG	CTAGTACG
	N703	CAAGCAGAAGACGGCATACGAGATTTCTGCCTGTCTCGTGGGCTCGG	TTCTGCCT
	N704	CAAGCAGAAGACGGCATACGAGATGCTCAGGAGTCTCGTGGGCTCGG	GCTCAGGA
